# Supplementary material for: Transition from Laparoscopic to Robot-Assisted Partial Nephrectomy: Perioperative Outcomes During an Institutional Transition in a High-Volume European Centre
Source: J Clin Med. 2026 Jun 18;15(12):4746. doi: 10.3390/jcm15124746 (PMC13302577; doi:10.3390/jcm15124746)
Supplement: Supplementary file 1 [file jcm-15-04746-s001.zip]

Archive with 1 entries (1 files):
- jcm-4335864-supplementary.pdf
